# Supplementary material for: Hollow Protein Fibers Templated Synthesis of Pt/Pd Nanostructures with Peroxidase-like Activity
Source: Viruses. 2025 Dec 16;17(12):1627. doi: 10.3390/v17121627 (PMC12737335; doi:10.3390/v17121627)
Supplement: Supplementary file 1 [file viruses-17-01627-s001.zip]

Archive with 1 entries (1 files):
- viruses-3956502-supplementary.pdf
